# Supplementary material for: Genetic Polymorphisms (ApaI, FokI, BsmI, and TaqI) of the Vitamin D Receptor (VDR) Influence the Natural History and Phenotype of Crohn’s Disease
Source: Int J Mol Sci. 2025 Feb 21;26(5):1848. doi: 10.3390/ijms26051848 (PMC11899612; doi:10.3390/ijms26051848)
Supplement: Supplementary file 1 [file ijms-26-01848-s001.zip]

Archive with 1 entries (1 files):
- ijms-3416777-supplementary.pdf
